# Supplementary material for: N-Skatyltryptamines—Dual 5-HT6R/D2R Ligands with Antipsychotic and Procognitive Potential
Source: Molecules. 2021 Jul 29;26(15):4605. doi: 10.3390/molecules26154605 (PMC8347595; doi:10.3390/molecules26154605)
Supplement: Supplementary file 1 [file molecules-26-04605-s001.zip]

Archive with 1 entries (1 files):
- molecules-1263641-supplementary.pdf
